# Supplementary material for: Suppression of Tau Phosphorylation Induces Neurotoxicity, Causing Developmental Defects and Degeneration in C. elegans
Source: Cells. 2026 Apr 27;15(9):793. doi: 10.3390/cells15090793 (PMC13163045; doi:10.3390/cells15090793)
Supplement: Supplementary file 1 [file cells-15-00793-s001.zip]

Archive with 2 entries (2 files):
- cells-4179245-Supplementary figures.pdf
- cells-4179245-Supplementary table S1.pdf
